# Supplementary material for: The moderating role of avoidance behavior on anxiety over time: Is there a difference between social anxiety disorder and specific phobia?
Source: PLoS One. 2017 Jul 3;12(7):e0180298. doi: 10.1371/journal.pone.0180298 (PMC5495400; doi:10.1371/journal.pone.0180298)
Supplement: S1 Dataset — (XLSX) [file pone.0180298.s001.xlsx]

## Sheet: Sheet1
Participant	General anxiety baseline	General anxiety follow-up	Avoidance	Number of disorders	Treatment
1	0	0	29	1	0
2	10	14	0	1	0
3	3	4	17	1	0
4	5	6	3	1	0
5	21	10	9	2	0
6	6	11	12	1	0
7	4	2	4	1	0
8	5	19	15	2	0
9	6	4	0	2	0
10	13	6	0	2	0
11	13	5	14	2	1
12	0	0	2	1	0
13	5	25	28	2	0
14	7	2	0	2	0
15	12	9	8	1	1
16	2	3	15	1	0
17	0	0	4	1	0
18	5	0	12	1	0
19	3	1	0	1	0
20	11	2	12	1	0
21	21	23	6	3	0
22	8	4	8	1	1
23	12	9	9	2	0
24	28	31	31	1	0
25	12	13	6	3	0
26	2	0	3	1	0
27	0	3	8	1	0
28	2	0	7	1	0
29	6	14	18	1	0
30	4	3	10	2	1
31	1	3	3	1	0
32	8	4	0	1	0
33	15	9	22	2	0
34	11	13	0	3	0
35	15	14	3	3	0
36	1	3	29	1	0
37	10	9	16	1	0
38	6	27	11	1	0
39	7	7	12	1	0
40	2	8	15	1	0
41	12	12	0	1	0
42	4	12	23	3	0
43	26	21	15	4	0
44	9.45	0	7	1	0
45	7	10	0	3	1
46	10	5	20	2	0
47	5	4	18	1	0
48	21	18	9	1	0
49	7	8	3	2	0
50	18	14	11	1	0
51	23	7	24	1	1
52	4	8	4	1	0
53	0	0	26	1	0
54	6	2	16	2	0
55	6	0	14	1	0
56	2	5	6	1	0
57	19	12	5	3	0
58	13	2	0	2	0
59	9	5.25	3	3	0
60	19	8	3	2	0
61	3	5	4	1	0
62	18.9	11	13	2	0
63	2	3	8	1	0
64	1	4	14	1	0
65	10	4	15	4	0
66	4	8	3	2	0
67	0	6	14	1	0
68	4	1	15	2	0
69	13	4	8	1	0
70	0	2	4	2	0
71	4	3	11	2	1
72	7	8	9	1	0
73	6	3	13	1	0
74	25	1	4	2	1
75	11	4	7	1	0
76	3	1	0	2	0
77	3	3	3	2	0
78	11	14	19	2	0
79	15	3	25	1	0
80	15	26	18	2	0
81	1	2	23	1	0
82	8	2	20	2	0
83	5	7	18	1	0
84	6	7	17	2	0
85	17	2	0	1	0
86	2	1	0	1	0
87	5	1	0	2	0
88	2	3	12	1	0
89	5	2	23	2	0
90	7	6	8	1	0
91	0	0	15	1	0
