# Supplementary material for: The moderating role of avoidance behavior on anxiety over time: Is there a difference between social anxiety disorder and specific phobia?
Source: PLoS One. 2017 Jul 3;12(7):e0180298. doi: 10.1371/journal.pone.0180298 (PMC5495400; doi:10.1371/journal.pone.0180298)
Supplement: S2 Dataset — (XLSX) [file pone.0180298.s002.xlsx]

## Sheet: Sheet1
Participant	General anxiety baseline	General anxiety follow-up	Avoidance	Number of disorders	Treatment
1	3	2	14	1	0
2	5	0	0	1	0
3	4	8	18	1	0
4	14	24	40	2	0
5	3	4	18	1	0
6	6.3	0	17	1	0
7	3	9	12	2	0
8	5	3	19	1	0
9	2	23	16	1	1
10	10	0	6	1	0
11	4	1	26	1	1
12	28	28	43	2	0
13	9	3	27	2	0
14	6	4	0	2	0
15	13	6	11	2	0
16	4	3	24	2	0
17	7	7	12	1	0
18	3	1	13	1	0
19	7	2	12	2	0
20	3	2	3	1	0
21	1	1	16	1	0
22	3	5	5	1	0
23	5	2	4	1	0
24	4	1	3	1	0
25	2	9	26	1	0
26	7	1	0	1	0
27	21	23	12	3	0
28	22	10	29	1	0
29	4	0	8	1	0
30	5	4	14	1	0
31	0	0	45	1	0
32	6	0	5	1	0
33	3	7.35	26	1	0
34	1	0	4	1	0
35	0	0	6	1	0
36	0	1	39	1	0
37	5	1	28	1	0
38	0	2	8	1	0
39	1	0	12	1	0
40	1	2	3	1	1
41	0	0	18	1	0
42	5	5	0	1	0
43	9	4	12	1	0
44	0	1	6	1	0
45	1	0	10	1	0
46	1	0	36	1	0
47	9	5	8	1	0
48	16	2	2	1	0
49	13	6	8	1	0
50	4	6	9	1	1
51	3	4	15	1	0
52	18	9	31	2	0
53	15	9	13	2	0
54	9	4	14	1	0
55	8	6	0	1	0
56	2	3	3	1	0
57	12	10	0	1	1
58	15	14	16	3	0
59	1	0	0	1	0
60	2	1	16	1	0
61	2.1	1	4	1	0
62	4	2	30	1	0
63	1	1	8	1	0
64	9	2	23	1	1
65	3	7	4	1	0
66	5	1	2	1	0
67	4	12	12	3	0
68	26	21	15	4	0
69	7	6	0	1	0
70	6	18	8	2	0
71	3	3	0	1	0
72	3	1	11	1	0
73	3	0	6	1	0
74	3	0	18	1	0
75	7	0	4	3	0
76	2	1	4	1	0
77	3	0	36	1	0
78	6	2	27	2	0
79	0	1	17	1	0
80	13	14	6	2	0
81	19	12	6	3	0
82	18	14	0	1	0
83	9	2	6	1	0
84	13	2	0	2	0
85	3	3	4	1	0
86	6	6	6	1	0
87	9	5.25	4	3	0
88	5	3	5	1	0
89	5	3	7	1	0
90	9	7	13	1	0
91	0	0	6	1	0
92	22	7	25	5	1
93	6	4	0	1	0
94	5	5	0	1	0
95	4	1	26	2	0
96	3	2	0	1	0
97	0	2	37	2	0
98	12	6	0	1	0
99	5	3	15	1	0
100	4	1	8	1	1
101	13	8	20	1	0
102	5	1	0	1	0
103	3	1	9	1	0
104	1	1	5	1	0
105	6	3	6	1	1
106	3	4	13	1	0
107	4	2	36	1	0
108	1	2	21	2	0
109	2	4	27	1	0
110	3	1	16	2	0
111	3	3	2	2	0
112	9	4	5	2	0
113	8	5.25	0	1	0
114	9	8	6	1	0
115	7	3	12	1	0
116	3	1	0	2	0
117	11	12	39	2	0
118	#N/A	2	11	1	0
119	8	2	8	2	0
120	2	1	18	1	0
121	9	11	8	1	0
122	7	7	3	1	0
123	1	8	5	1	0
124	15	4	11	1	1
125	1	1	17	1	0
126	1	19	23	1	0
127	2	26	0	1	1
128	0	2	4	1	0
129	5	1	4	2	0
130	0	1	4	1	0
